# Supplementary material for: Relationship between the number of hospital pharmacists and hospital pharmaceutical expenditure: a macro-level panel data model of fixed effects with individual and time
Source: BMC Health Serv Res. 2020 Feb 5;20:91. doi: 10.1186/s12913-020-4907-2 (PMC7003417; doi:10.1186/s12913-020-4907-2)
Supplement: Supplementary file 1 — Additional file 1. The data is constituted of two sheets. Sheet 1 named ‘panel data for analysis’ which included all variables using for empirical analysis. Sheet 2 named ‘original data’ which included the original data abstracted from yearbooks and website of the National Bureau of Statistics of China. The first two rows were individual and time terms then came to the value of variables [file 12913_2020_4907_MOESM1_ESM.zip]

Archive with 2 entries (1 files):
- ADDITIONAL FILE/Additional File 1.xlsx
- ADDITIONAL FILE/
