# Supplementary material for: Relationship between the number of hospital pharmacists and hospital pharmaceutical expenditure: a macro-level panel data model of fixed effects with individual and time
Source: BMC Health Serv Res. 2020 Feb 5;20:91. doi: 10.1186/s12913-020-4907-2 (PMC7003417; doi:10.1186/s12913-020-4907-2)
Supplement: Supplementary file 1 — Additional file 1. The data is constituted of two sheets. Sheet 1 named ‘panel data for analysis’ which included all variables using for empirical analysis. Sheet 2 named ‘original data’ which included the original data abstracted from yearbooks and website of the National Bureau of Statistics of China. The first two rows were individual and time terms then came to the value of variables [file 12913_2020_4907_MOESM1_ESM.zip › ADDITIONAL FILE/Additional File 1.xlsx]

## Sheet: panel data for analysis
Region	Year	HLPT	OTPE (RMB)	ITPE (RMB)	HLPN	DPI
Beijing	2010	352.65	208	5860.5	2204.28	100
Beijing	2011	357.504	223	5948.1	2243.34	103.3
Beijing	2012	369.696	234.7	6050.3	2346.01	105.366
Beijing	2013	375.934	241.5	6089.9	2381.04	107.052
Beijing	2014	387.593	250.6	6131.3	2476.39	108.658
Beijing	2015	400.138	261.6	6377.3	2624.18	110.396
Beijing	2016	413.116	267.3	6455.2	2743.03	114.812
Beijing	2017	425.472	264.4	5711.2	2882.96	117.797
Tianjin	2010	255.196	146.8	4821.5	1478.14	100
Tianjin	2011	250.037	151.9	4973.7	1473.06	101.1
Tianjin	2012	244.869	154.9	4973.7	1448.62	104.74
Tianjin	2013	242.731	164.2	5366.9	1453.19	106.73
Tianjin	2014	246.276	166.4	5322.5	1486.55	108.224
Tianjin	2015	247.705	182	5810.1	1578.02	110.28
Tianjin	2016	250.064	176.7	5297.6	1640.33	111.714
Tianjin	2017	266.281	165.7	4242.9	1766.47	116.071
Hebei	2010	128.051	69.7	2425.8	997.248	100
Hebei	2011	126.088	74.5	2633.9	1022.07	103.9
Hebei	2012	128.526	82.9	2838.4	1074.77	106.498
Hebei	2013	133.642	86.8	2980.5	1117.85	109.373
Hebei	2014	138.638	89	3053.9	1173.59	112.217
Hebei	2015	146.034	93.5	3215.5	1255.87	117.603
Hebei	2016	153.467	92.5	3134.3	1352.3	126.07
Hebei	2017	162.261	91.1	3132.5	1440.47	137.417
Shanxi	2010	183.436	65.1	2396.6	1323.95	100
Shanxi	2011	182.382	73.3	2630.2	1287.98	103.6
Shanxi	2012	185.849	82.8	2906.8	1347.55	105.776
Shanxi	2013	187.273	90.9	3117.8	1377.41	107.785
Shanxi	2014	191.146	97.9	3185	1408.2	109.079
Shanxi	2015	188.564	100.4	3119.5	1413.56	111.915
Shanxi	2016	202.852	102	2972.8	1454.32	117.175
Shanxi	2017	202.647	97.7	2654.1	1484.52	122.916
Neimenggu	2010	186.853	62	2715.6	1094.01	100
Neimenggu	2011	192.587	71.9	3004.5	1140.41	101.6
Neimenggu	2012	198.474	81.2	3214.5	1198.92	104.242
Neimenggu	2013	208.727	83.2	3245.6	1291.75	106.326
Neimenggu	2014	216.447	87.7	3270.2	1305.51	108.028
Neimenggu	2015	233.254	88.4	3345.2	1379.61	109.216
Neimenggu	2016	239.563	87.7	3222.9	1445.71	112.165
Neimenggu	2017	250.376	85.5	2760.9	1545.12	118.783
Liaoning	2010	221.143	85.9	2912.5	1306.31	100
Liaoning	2011	218.595	92.9	3086.9	1326.33	104.4
Liaoning	2012	216.678	100.3	3136.5	1374.73	106.592
Liaoning	2013	221.936	106.3	3171.6	1428.31	108.511
Liaoning	2014	221.316	113.1	3222.3	1453.91	110.356
Liaoning	2015	224.236	117.9	3370.3	1517.94	112.784
Liaoning	2016	229.077	119.7	3321.8	1614.12	117.295
Liaoning	2017	236.278	116	2999.3	1710.46	126.092
Jilin	2010	197.27	64.5	2880.3	1268.22	100
Jilin	2011	194.871	71	3034.1	1228.81	102.9
Jilin	2012	189.382	78.1	3307.1	1280.91	105.061
Jilin	2013	188.477	85.1	3363.7	1288.91	106.637
Jilin	2014	186.519	89.4	3493.2	1316.86	107.49
Jilin	2015	186.415	95	3419.3	1407.01	112.434
Jilin	2016	191.694	99	3449.6	1488.44	121.991
Jilin	2017	191.314	99.8	3367.9	1514.65	133.947
Heilongjiang	2010	190.634	73	3066.5	1239.5	100
Heilongjiang	2011	197.105	80.3	3366.8	1194.71	102.8
Heilongjiang	2012	199.322	85.4	3599.4	1240.01	105.678
Heilongjiang	2013	207.327	86.5	3741.3	1275.7	107.052
Heilongjiang	2014	206.548	88.8	3788.7	1323.92	108.765
Heilongjiang	2015	210.336	92.3	3951.7	1365.22	113.224
Heilongjiang	2016	214.504	90.2	3939.8	1421.58	117.98
Heilongjiang	2017	212.959	88.4	3554.5	1484.22	124.941
Shanghai	2010	217.803	138.4	4674.8	1376.2	100
Shanghai	2011	223.86	141.9	4737.2	1351.85	99.4
Shanghai	2012	230.672	148.1	4893.9	1382.39	99.4
Shanghai	2013	242.774	153	5054	1431.18	100.394
Shanghai	2014	256.224	159.3	5190.1	1521.06	102.101
Shanghai	2015	261.656	167.6	5460	1596.65	102.713
Shanghai	2016	269.132	172.6	5520.7	1663.6	114.012
Shanghai	2017	273.863	168.2	5119.6	1713.85	116.52
Jiangsu	2010	148.1	91.4	3679.2	872.856	100
Jiangsu	2011	158.096	97.5	3892	927.168	101.7
Jiangsu	2012	174.861	102.2	4017.3	1069.24	102.514
Jiangsu	2013	184.293	105.4	4081.9	1150.42	103.231
Jiangsu	2014	196.08	108.1	4058.9	1204.33	104.676
Jiangsu	2015	205.429	111.9	4101.7	1279.14	105.2
Jiangsu	2016	217.515	110	3828.4	1399.7	104.148
Jiangsu	2017	217.86	113.1	3692.6	1475.68	108.522
Zhejiang	2010	199.009	109.6	4265.6	1138.3	100
Zhejiang	2011	212.795	109.5	3977.5	1191.12	106.1
Zhejiang	2012	227.661	113.2	4054.3	1258.77	106.843
Zhejiang	2013	244.271	110.3	3819.6	1350.42	105.347
Zhejiang	2014	262.418	110.7	3709.1	1443.32	105.768
Zhejiang	2015	276.584	109.7	3536	1553.91	109.047
Zhejiang	2016	284.937	111.3	3545.2	1631.54	113.191
Zhejiang	2017	292.31	110.9	3528.7	1710.16	120.548
Anhui	2010	110.005	66.6	2332.2	748.111	100
Anhui	2011	117.225	73	2448.1	749.129	105
Anhui	2012	126.202	79.8	2547.5	824.549	106.89
Anhui	2013	130.763	83.2	2554.5	857.164	108.493
Anhui	2014	137.975	90.3	2545.3	921.453	110.88
Anhui	2015	143.262	89	2389.1	966.113	112.543
Anhui	2016	148.144	92.5	2236.7	1025.21	118.621
Anhui	2017	154.708	94.3	2042.4	1118.08	127.043
Fujian	2010	144.869	72.4	2781.8	803.683	100
Fujian	2011	156.801	72.2	2614.1	864.597	106.2
Fujian	2012	172.705	76.7	2621.9	918.063	109.28
Fujian	2013	181.902	83.4	2679.9	980.154	110.591
Fujian	2014	190.988	91.1	2827.7	1036.81	112.471
Fujian	2015	193.931	95.8	2785.4	1094.53	113.371
Fujian	2016	196.309	90.9	2423.5	1106.58	117.906
Fujian	2017	200	90.5	2090.1	1173.82	123.565
Jiangxi	2010	142.784	68.4	2165.8	689.892	100
Jiangxi	2011	146.947	74	2282.1	701.649	102.9
Jiangxi	2012	155.75	83.5	2524	756.838	105.987
Jiangxi	2013	160.88	91.9	2639.1	792.901	107.683
Jiangxi	2014	165.059	99.8	2781.4	839.542	109.19
Jiangxi	2015	171.945	106.2	2876.4	877.968	110.61
Jiangxi	2016	176.96	109.7	2852.6	921.842	114.26
Jiangxi	2017	183.643	108.5	2566.7	997.339	119.744
Shandong	2010	158.25	80.7	2696	1030.85	100
Shandong	2011	167.563	86.3	2908.3	1047.01	103
Shandong	2012	178.73	90.8	2994.3	1141.36	105.266
Shandong	2013	187.239	96	3079	1281.88	105.792
Shandong	2014	193.278	101.1	3179.5	1296.36	107.273
Shandong	2015	198.944	107.2	3331.6	1352.01	108.99
Shandong	2016	206.816	106.3	3075.4	1418.05	112.477
Shandong	2017	217.589	101.6	2703.7	1544.78	117.989
Henan	2010	137.81	52.1	2156.7	860.691	100
Henan	2011	143.289	53.1	2179.5	868.47	103.9
Henan	2012	150.128	57.3	2265.4	924.027	106.394
Henan	2013	158.536	61.7	2370.9	1003.5	108.734
Henan	2014	166.787	66.2	2576.3	1073.66	110.583
Henan	2015	174.219	69.6	2605.4	1143.52	114.785
Henan	2016	182.134	73.3	2644	1213.23	121.787
Henan	2017	186.923	76.7	2722.9	1321.91	132.991
Hubei	2010	168.61	78.2	2238.7	854.923	100
Hubei	2011	169.208	84.8	2383.6	886.714	104.2
Hubei	2012	168.991	89.3	2535.3	944.956	107.43
Hubei	2013	176.272	93.9	2600.3	1031.82	110.331
Hubei	2014	182.015	100.8	2732	1110.97	112.096
Hubei	2015	190.174	102.7	2789.2	1230.4	115.795
Hubei	2016	194.562	104.5	2803.1	1274.85	119.732
Hubei	2017	197.916	102.1	2602.5	1342.24	123.205
Hunan	2010	153.151	82.5	2344.6	735.936	100
Hunan	2011	154.351	89.8	2430.3	767.647	103.8
Hunan	2012	154.3	98.9	2529.4	815.017	107.122
Hunan	2013	161.261	105.4	2578.9	877.328	109.693
Hunan	2014	168.176	111	2622.7	950.913	113.203
Hunan	2015	171.532	111.6	2558.8	1097.18	115.92
Hunan	2016	177.719	112.5	2437.5	1185.88	119.861
Hunan	2017	178.047	110	2328.6	1304.65	123.696
Guangdong	2010	167.503	73.9	2696.8	863.289	100
Guangdong	2011	181.58	76.5	2730.1	936.24	105.8
Guangdong	2012	191.759	82.3	2784.5	1004.74	107.599
Guangdong	2013	199.728	87.3	2927.8	1054.18	108.459
Guangdong	2014	208.607	90.5	3021	1093.99	109.978
Guangdong	2015	212.029	95.7	3130.8	1142.81	112.287
Guangdong	2016	220.247	100.7	3210.4	1208.42	119.361
Guangdong	2017	219.626	103.4	2940.5	1262.15	127.001
Guangxi	2010	129.262	57.3	1946.7	688.959	100
Guangxi	2011	134.273	62	2114.8	721.722	105.2
Guangxi	2012	142.503	66.7	2242.5	776.634	107.094
Guangxi	2013	149.905	71.1	2324.6	819.178	107.736
Guangxi	2014	159.234	74.7	2380.6	864.135	109.675
Guangxi	2015	167.244	76	2420	928.42	112.856
Guangxi	2016	173.667	76.3	2425.8	982.947	116.919
Guangxi	2017	178.751	75.1	2275.7	1034	121.479
Hainan	2010	146.145	75.5	2759.7	900.69	100
Hainan	2011	160.205	80.3	2929.5	986.887	102
Hainan	2012	167.418	83.5	3259.8	986.133	105.06
Hainan	2013	178.994	88.7	3477.1	1040.78	108.422
Hainan	2014	187.929	88.6	3441	1075.64	113.951
Hainan	2015	198.024	96	3418.7	1173.87	121.586
Hainan	2016	203.053	104.2	3506.1	1230.75	129.125
Hainan	2017	202.592	106.1	3133.9	1276.57	147.331
Chongqing	2010	125.789	86.9	2497.3	720.936	100
Chongqing	2011	131.244	90.9	2562.3	756.184	102.4
Chongqing	2012	141.426	98	2812	817.929	105.165
Chongqing	2013	150.067	111.4	2982.4	895.623	106.532
Chongqing	2014	159.779	118.7	2902.7	987.429	111.113
Chongqing	2015	169.771	120.6	2743.9	1048.99	117.224
Chongqing	2016	179.167	123.7	2684.6	1137.6	122.265
Chongqing	2017	186.016	126	2551.2	1238.15	129.234
Sichuan	2010	126.961	61.3	1947.1	772.244	100
Sichuan	2011	136.509	67.6	2094.1	852.758	102.3
Sichuan	2012	146.62	73.1	2239.2	936.379	103.834
Sichuan	2013	158.591	78.5	2312.9	1017.61	104.873
Sichuan	2014	168.317	84.5	2321.9	1086.58	106.131
Sichuan	2015	175.524	91.3	2339.1	1136.86	108.36
Sichuan	2016	181.179	92.7	2285.7	1196.45	112.911
Sichuan	2017	188.822	89.9	2095.6	1281.08	115.847
Guizhou	2010	95.6884	64.6	1601.5	639.839	100
Guizhou	2011	102.479	64.8	1596.1	697.434	106.2
Guizhou	2012	113.203	73.9	1683.5	789.667	110.66
Guizhou	2013	130.297	79	1732.2	887.55	112.984
Guizhou	2014	140.678	84.9	1757.2	937.714	114.792
Guizhou	2015	151.161	85.8	1782.7	1047.17	115.596
Guizhou	2016	156.681	80	1767.2	1137.92	117.329
Guizhou	2017	164.134	76.7	1650.3	1251.2	119.441
Yunnan	2010	105.585	53.5	1922	701.934	100
Yunnan	2011	110.581	57.9	1958.1	725.524	103.8
Yunnan	2012	120.756	64.7	1958.7	792.144	105.461
Yunnan	2013	133.092	69.4	2042.7	868.615	110.523
Yunnan	2014	142.745	73.3	2081.2	896.245	111.628
Yunnan	2015	155.103	78.9	2126.5	966.322	115.647
Yunnan	2016	167.889	80.5	2079	1050.49	119.463
Yunnan	2017	176.588	78.2	1951	1137.03	126.87
Xizang	2010	115.333	37.9	1802.5	834	100
Xizang	2011	125.413	38.4	1816.3	810.891	100.5
Xizang	2012	105.519	40.1	1669.3	760.065	100.299
Xizang	2013	133.333	49.2	2101.9	954.167	100.299
Xizang	2014	139.937	55.2	2045.1	990.881	102.706
Xizang	2015	153.086	56.1	2124.7	1116.36	106.814
Xizang	2016	143.505	73	2672.5	1140.79	113.651
Xizang	2017	172.107	67.6	2231.2	1269.44	122.174
Shaanxi	2010	179.438	63.9	1988.4	987.068	100
Shaanxi	2011	191.932	72.2	2159.8	1010.47	105.7
Shaanxi	2012	198.987	76.7	2249	1069.04	110.879
Shaanxi	2013	211.743	81.3	2305.9	1132.84	113.762
Shaanxi	2014	220.583	87.5	2463.3	1188.69	119.109
Shaanxi	2015	228.948	89.1	2504.5	1277.77	122.801
Shaanxi	2016	241.857	89.9	2498.9	1377.68	128.327
Shaanxi	2017	252.49	88.3	2331.8	1498.85	130.766
Gansu	2010	125.508	50.4	1725.8	768.281	100
Gansu	2011	125.546	58.2	1889.2	798.674	108.7
Gansu	2012	129.325	62.8	2016.1	849.341	114.026
Gansu	2013	134.121	70	2064.3	896.359	117.333
Gansu	2014	138.132	73.5	2033.9	950.714	121.088
Gansu	2015	139.538	79.5	2063.9	997.769	123.994
Gansu	2016	144.215	82	2060.5	1082.34	127.094
Gansu	2017	153.922	83.1	1884.1	1169.31	137.007
Qinghai	2010	179.218	50.6	2776.3	1078.51	100
Qinghai	2011	172.887	55.5	2833.5	1108.8	103.5
Qinghai	2012	184.468	66.7	3125.8	1131.41	104.328
Qinghai	2013	194.983	73.2	3502.8	1295.67	107.771
Qinghai	2014	206.518	76.6	3111.6	1342.88	110.25
Qinghai	2015	208.163	78.7	3156.1	1457.65	113.116
Qinghai	2016	232.04	77.8	3036.7	1459.7	118.659
Qinghai	2017	250.167	71.3	2597	1616.05	129.338
Ningxia	2010	218.483	66.8	2250	1170.77	100
Ningxia	2011	222.692	70.2	2398.2	1141.31	106.3
Ningxia	2012	220.866	70.9	2329.6	1169.24	108.001
Ningxia	2013	235.933	81.9	2622.8	1321.87	113.617
Ningxia	2014	239.426	95.3	2776.8	1413.6	116.684
Ningxia	2015	258.234	103.8	2890.52	1484.43	117.035
Ningxia	2016	274.222	108.6	2799.6	1601.48	118.439
Ningxia	2017	295.601	105.7	2350.6	1697.07	121.637
Xinjiang	2010	211.945	67.4	1998	1308.47	100
Xinjiang	2011	213.852	77	2141.2	1329.2	103.5
Xinjiang	2012	215.181	81.5	2078.5	1351.81	107.743
Xinjiang	2013	226.148	91	2115.8	1400.57	110.437
Xinjiang	2014	232.289	97.6	2178.6	1440.77	112.425
Xinjiang	2015	235.127	103.3	2262.5	1479.03	115.123
Xinjiang	2016	250.876	102.5	2259.5	1553.04	117.08
Xinjiang	2017	243.395	102	2070.4	1590.51	120.358

## Sheet: original data
Region	Year	Hospital Pharmacist	Outpatient Drug Expense (RMB)	Inpatient Drug Expense (RMB)	Hospital Physician	Population (million)	Retail Price Index of Drugs and Medical Care Products (Last year=100)
Beijing	2010	6919	208	5860.5	43248	19.62	100.9
Beijing	2011	7218	223	5948.1	45293	20.19	103.3
Beijing	2012	7649	234.7	6050.3	48539	20.69	102
Beijing	2013	7951	241.5	6089.9	50359	21.15	101.6
Beijing	2014	8341	250.6	6131.3	53292	21.52	101.5
Beijing	2015	8687	261.6	6377.3	56971	21.71	101.6
Beijing	2016	8977	267.3	6455.2	59606	21.73	104
Beijing	2017	9237	264.4	5711.2	62589	21.71	102.6
Tianjin	2010	3315	146.8	4821.5	19201	12.99	106.4
Tianjin	2011	3388	151.9	4973.7	19960	13.55	101.1
Tianjin	2012	3460	154.9	4973.7	20469	14.13	103.6
Tianjin	2013	3573	164.2	5366.9	21391	14.72	101.9
Tianjin	2014	3736	166.4	5322.5	22551	15.17	101.4
Tianjin	2015	3832	182	5810.1	24412	15.47	101.9
Tianjin	2016	3906	176.7	5297.6	25622	15.62	101.3
Tianjin	2017	4146	165.7	4242.9	27504	15.57	103.9
Hebei	2010	9212	69.7	2425.8	71742	71.94	104
Hebei	2011	9130	74.5	2633.9	74008	72.41	103.9
Hebei	2012	9367	82.9	2838.4	78329	72.88	102.5
Hebei	2013	9800	86.8	2980.5	81972	73.33	102.7
Hebei	2014	10237	89	3053.9	86658	73.84	102.6
Hebei	2015	10843	93.5	3215.5	93248	74.25	104.8
Hebei	2016	11464	92.5	3134.3	101017	74.7	107.2
Hebei	2017	12202	91.1	3132.5	108323	75.2	109
Shanxi	2010	6556	65.1	2396.6	47318	35.74	103
Shanxi	2011	6553	73.3	2630.2	46277	35.93	103.6
Shanxi	2012	6711	82.8	2906.8	48660	36.11	102.1
Shanxi	2013	6798	90.9	3117.8	50000	36.3	101.9
Shanxi	2014	6973	97.9	3185	51371	36.48	101.2
Shanxi	2015	6909	100.4	3119.5	51793	36.64	102.6
Shanxi	2016	7469	102	2972.8	53548	36.82	104.7
Shanxi	2017	7502	97.7	2654.1	54957	37.02	104.9
Neimenggu	2010	4619	62	2715.6	27044	24.72	101.9
Neimenggu	2011	4780	71.9	3004.5	28305	24.82	101.6
Neimenggu	2012	4942	81.2	3214.5	29853	24.9	102.6
Neimenggu	2013	5214	83.2	3245.6	32268	24.98	102
Neimenggu	2014	5422	87.7	3270.2	32703	25.05	101.6
Neimenggu	2015	5857	88.4	3345.2	34642	25.11	101.1
Neimenggu	2016	6037	87.7	3222.9	36432	25.2	102.7
Neimenggu	2017	6332	85.5	2760.9	39076	25.29	105.9
Liaoning	2010	9675	85.9	2912.5	57151	43.75	104.3
Liaoning	2011	9581	92.9	3086.9	58133	43.83	104.4
Liaoning	2012	9510	100.3	3136.5	60337	43.89	102.1
Liaoning	2013	9743	106.3	3171.6	62703	43.9	101.8
Liaoning	2014	9718	113.1	3222.3	63841	43.91	101.7
Liaoning	2015	9826	117.9	3370.3	66516	43.82	102.2
Liaoning	2016	10029	119.7	3321.8	70666	43.78	104
Liaoning	2017	10323	116	2999.3	74730	43.69	107.5
Jilin	2010	5419	64.5	2880.3	34838	27.47	102.1
Jilin	2011	5357	71	3034.1	33780	27.49	102.9
Jilin	2012	5208	78.1	3307.1	35225	27.5	102.1
Jilin	2013	5185	85.1	3363.7	35458	27.51	101.5
Jilin	2014	5133	89.4	3493.2	36240	27.52	100.8
Jilin	2015	5132	95	3419.3	38735	27.53	104.6
Jilin	2016	5239	99	3449.6	40679	27.33	108.5
Jilin	2017	5198	99.8	3367.9	41153	27.17	109.8
Heilongjiang	2010	7307	73	3066.5	47510	38.33	108.1
Heilongjiang	2011	7557	80.3	3366.8	45805	38.34	102.8
Heilongjiang	2012	7642	85.4	3599.4	47542	38.34	102.8
Heilongjiang	2013	7951	86.5	3741.3	48923	38.35	101.3
Heilongjiang	2014	7917	88.8	3788.7	50746	38.33	101.6
Heilongjiang	2015	8018	92.3	3951.7	52042	38.12	104.1
Heilongjiang	2016	8149	90.2	3939.8	54006	37.99	104.2
Heilongjiang	2017	8069	88.4	3554.5	56237	37.89	105.9
Shanghai	2010	5016	138.4	4674.8	31694	23.03	99.8
Shanghai	2011	5254	141.9	4737.2	31728	23.47	99.4
Shanghai	2012	5490	148.1	4893.9	32901	23.8	100
Shanghai	2013	5863	153	5054	34563	24.15	101
Shanghai	2014	6216	159.3	5190.1	36901	24.26	101.7
Shanghai	2015	6319	167.6	5460	38559	24.15	100.6
Shanghai	2016	6513	172.6	5520.7	40259	24.2	111
Shanghai	2017	6622	168.2	5119.6	41441	24.18	102.2
Jiangsu	2010	11654	91.4	3679.2	68685	78.69	101.5
Jiangsu	2011	12488	97.5	3892	73237	78.99	101.7
Jiangsu	2012	13849	102.2	4017.3	84684	79.2	100.8
Jiangsu	2013	14631	105.4	4081.9	91332	79.39	100.7
Jiangsu	2014	15608	108.1	4058.9	95865	79.6	101.4
Jiangsu	2015	16385	111.9	4101.7	102024	79.76	100.5
Jiangsu	2016	17399	110	3828.4	111962	79.99	99
Jiangsu	2017	17492	113.1	3692.6	118482	80.29	104.2
Zhejiang	2010	10840	109.6	4265.6	62003	54.47	108.1
Zhejiang	2011	11625	109.5	3977.5	65071	54.63	106.1
Zhejiang	2012	12469	113.2	4054.3	68943	54.77	100.7
Zhejiang	2013	13430	110.3	3819.6	74246	54.98	98.6
Zhejiang	2014	14454	110.7	3709.1	79498	55.08	100.4
Zhejiang	2015	15320	109.7	3536	86071	55.39	103.1
Zhejiang	2016	15928	111.3	3545.2	91203	55.9	103.8
Zhejiang	2017	16536	110.9	3528.7	96744	56.57	106.5
Anhui	2010	6553	66.6	2332.2	44565	59.57	106.2
Anhui	2011	6996	73	2448.1	44708	59.68	105
Anhui	2012	7557	79.8	2547.5	49374	59.88	101.8
Anhui	2013	7885	83.2	2554.5	51687	60.3	101.5
Anhui	2014	8393	90.3	2545.3	56052	60.83	102.2
Anhui	2015	8802	89	2389.1	59358	61.44	101.5
Anhui	2016	9179	92.5	2236.7	63522	61.96	105.4
Anhui	2017	9677	94.3	2042.4	69936	62.55	107.1
Fujian	2010	5350	72.4	2781.8	29680	36.93	104.9
Fujian	2011	5833	72.2	2614.1	32163	37.2	106.2
Fujian	2012	6473	76.7	2621.9	34409	37.48	102.9
Fujian	2013	6865	83.4	2679.9	36991	37.74	101.2
Fujian	2014	7269	91.1	2827.7	39461	38.06	101.7
Fujian	2015	7445	95.8	2785.4	42019	38.39	100.8
Fujian	2016	7605	90.9	2423.5	42869	38.74	104
Fujian	2017	7822	90.5	2090.1	45908	39.11	104.8
Jiangxi	2010	6371	68.4	2165.8	30783	44.62	102.8
Jiangxi	2011	6595	74	2282.1	31490	44.88	102.9
Jiangxi	2012	7015	83.5	2524	34088	45.04	103
Jiangxi	2013	7275	91.9	2639.1	35855	45.22	101.6
Jiangxi	2014	7497	99.8	2781.4	38132	45.42	101.4
Jiangxi	2015	7851	106.2	2876.4	40088	45.66	101.3
Jiangxi	2016	8126	109.7	2852.6	42331	45.92	103.3
Jiangxi	2017	8488	108.5	2566.7	46097	46.22	104.8
Shandong	2010	15173	80.7	2696	98838	95.88	102.8
Shandong	2011	16148	86.3	2908.3	100900	96.37	103
Shandong	2012	17310	90.8	2994.3	110541	96.85	102.2
Shandong	2013	18224	96	3079	124765	97.33	100.5
Shandong	2014	18920	101.1	3179.5	126901	97.89	101.4
Shandong	2015	19590	107.2	3331.6	133132	98.47	101.6
Shandong	2016	20572	106.3	3075.4	141053	99.47	103.2
Shandong	2017	21772	101.6	2703.7	154571	100.06	104.9
Henan	2010	12961	52.1	2156.7	80948	94.05	104
Henan	2011	13452	53.1	2179.5	81532	93.88	103.9
Henan	2012	14121	57.3	2265.4	86914	94.06	102.4
Henan	2013	14923	61.7	2370.9	94459	94.13	102.2
Henan	2014	15738	66.2	2576.3	101311	94.36	101.7
Henan	2015	16516	69.6	2605.4	108406	94.8	103.8
Henan	2016	17361	73.3	2644	115645	95.32	106.1
Henan	2017	17868	76.7	2722.9	126361	95.59	109.2
Hubei	2010	9658	78.2	2238.7	48970	57.28	104.8
Hubei	2011	9743	84.8	2383.6	51057	57.58	104.2
Hubei	2012	9766	89.3	2535.3	54609	57.79	103.1
Hubei	2013	10222	93.9	2600.3	59835	57.99	102.7
Hubei	2014	10586	100.8	2732	64614	58.16	101.6
Hubei	2015	11129	102.7	2789.2	72003	58.52	103.3
Hubei	2016	11450	104.5	2803.1	75025	58.85	103.4
Hubei	2017	11681	102.1	2602.5	79219	59.02	102.9
Hunan	2010	10062	82.5	2344.6	48351	65.7	102
Hunan	2011	10181	89.8	2430.3	50634	65.96	103.8
Hunan	2012	10244	98.9	2529.4	54109	66.39	103.2
Hunan	2013	10790	105.4	2578.9	58702	66.91	102.4
Hunan	2014	11330	111	2622.7	64063	67.37	103.2
Hunan	2015	11635	111.6	2558.8	74422	67.83	102.4
Hunan	2016	12124	112.5	2437.5	80901	68.22	103.4
Hunan	2017	12214	110	2328.6	89499	68.6	103.2
Guangdong	2010	17489	73.9	2696.8	90136	104.41	105.7
Guangdong	2011	19075	76.5	2730.1	98352	105.05	105.8
Guangdong	2012	20315	82.3	2784.5	106442	105.94	101.7
Guangdong	2013	21259	87.3	2927.8	112207	106.44	100.8
Guangdong	2014	22371	90.5	3021	117320	107.24	101.4
Guangdong	2015	23003	95.7	3130.8	123983	108.49	102.1
Guangdong	2016	24225	100.7	3210.4	132914	109.99	106.3
Guangdong	2017	24530	103.4	2940.5	140970	111.69	106.4
Guangxi	2010	5959	57.3	1946.7	31761	46.1	101.7
Guangxi	2011	6237	62	2114.8	33524	46.45	105.2
Guangxi	2012	6672	66.7	2242.5	36362	46.82	101.8
Guangxi	2013	7074	71.1	2324.6	38657	47.19	100.6
Guangxi	2014	7570	74.7	2380.6	41081	47.54	101.8
Guangxi	2015	8021	76	2420	44527	47.96	102.9
Guangxi	2016	8402	76.3	2425.8	47555	48.38	103.6
Guangxi	2017	8732	75.1	2275.7	50511	48.85	103.9
Hainan	2010	1270	75.5	2759.7	7827	8.69	106.1
Hainan	2011	1405	80.3	2929.5	8655	8.77	102
Hainan	2012	1485	83.5	3259.8	8747	8.87	103
Hainan	2013	1602	88.7	3477.1	9315	8.95	103.2
Hainan	2014	1697	88.6	3441	9713	9.03	105.1
Hainan	2015	1804	96	3418.7	10694	9.11	106.7
Hainan	2016	1862	104.2	3506.1	11286	9.17	106.2
Hainan	2017	1876	106.1	3133.9	11821	9.26	114.1
Chongqing	2010	3629	86.9	2497.3	20799	28.85	104.3
Chongqing	2011	3831	90.9	2562.3	22073	29.19	102.4
Chongqing	2012	4165	98	2812	24088	29.45	102.7
Chongqing	2013	4457	111.4	2982.4	26600	29.7	101.3
Chongqing	2014	4779	118.7	2902.7	29534	29.91	104.3
Chongqing	2015	5122	120.6	2743.9	31648	30.17	105.5
Chongqing	2016	5461	123.7	2684.6	34674	30.48	104.3
Chongqing	2017	5720	126	2551.2	38073	30.75	105.7
Sichuan	2010	10214	61.3	1947.1	62127	80.45	106.4
Sichuan	2011	10989	67.6	2094.1	68647	80.5	102.3
Sichuan	2012	11841	73.1	2239.2	75622	80.76	101.5
Sichuan	2013	12857	78.5	2312.9	82498	81.07	101
Sichuan	2014	13701	84.5	2321.9	88448	81.4	101.2
Sichuan	2015	14400	91.3	2339.1	93268	82.04	102.1
Sichuan	2016	14969	92.7	2285.7	98851	82.62	104.2
Sichuan	2017	15676	89.9	2095.6	106355	83.02	102.6
Guizhou	2010	3329	64.6	1601.5	22260	34.79	102.6
Guizhou	2011	3555	64.8	1596.1	24194	34.69	106.2
Guizhou	2012	3944	73.9	1683.5	27512	34.84	104.2
Guizhou	2013	4563	79	1732.2	31082	35.02	102.1
Guizhou	2014	4935	84.9	1757.2	32895	35.08	101.6
Guizhou	2015	5336	85.8	1782.7	36965	35.3	100.7
Guizhou	2016	5570	80	1767.2	40453	35.55	101.5
Guizhou	2017	5876	76.7	1650.3	44793	35.8	101.8
Yunnan	2010	4859	53.5	1922	32303	46.02	104.5
Yunnan	2011	5121	57.9	1958.1	33599	46.31	103.8
Yunnan	2012	5626	64.7	1958.7	36906	46.59	101.6
Yunnan	2013	6238	69.4	2042.7	40712	46.87	104.8
Yunnan	2014	6729	73.3	2081.2	42249	47.14	101
Yunnan	2015	7355	78.9	2126.5	45823	47.42	103.6
Yunnan	2016	8010	80.5	2079	50119	47.71	103.3
Yunnan	2017	8478	78.2	1951	54589	48.01	106.2
Xizang	2010	346	37.9	1802.5	2502	3	100.1
Xizang	2011	380	38.4	1816.3	2457	3.03	100.5
Xizang	2012	325	40.1	1669.3	2341	3.08	99.8
Xizang	2013	416	49.2	2101.9	2977	3.12	100
Xizang	2014	445	55.2	2045.1	3151	3.18	102.4
Xizang	2015	496	56.1	2124.7	3617	3.24	104
Xizang	2016	475	73	2672.5	3776	3.31	106.4
Xizang	2017	580	67.6	2231.2	4278	3.37	107.5
Shaanxi	2010	6702	63.9	1988.4	36867	37.35	107
Shaanxi	2011	7184	72.2	2159.8	37822	37.43	105.7
Shaanxi	2012	7468	76.7	2249	40121	37.53	104.9
Shaanxi	2013	7970	81.3	2305.9	42640	37.64	102.6
Shaanxi	2014	8327	87.5	2463.3	44873	37.75	104.7
Shaanxi	2015	8684	89.1	2504.5	48466	37.93	103.1
Shaanxi	2016	9222	89.9	2498.9	52531	38.13	104.5
Shaanxi	2017	9683	88.3	2331.8	57481	38.35	101.9
Gansu	2010	3213	50.4	1725.8	19668	25.6	103.6
Gansu	2011	3219	58.2	1889.2	20478	25.64	108.7
Gansu	2012	3334	62.8	2016.1	21896	25.78	104.9
Gansu	2013	3463	70	2064.3	23144	25.82	102.9
Gansu	2014	3579	73.5	2033.9	24633	25.91	103.2
Gansu	2015	3628	79.5	2063.9	25942	26	102.4
Gansu	2016	3764	82	2060.5	28249	26.1	102.5
Gansu	2017	4042	83.1	1884.1	30706	26.26	107.8
Qinghai	2010	1009	50.6	2776.3	6072	5.63	105.3
Qinghai	2011	982	55.5	2833.5	6298	5.68	103.5
Qinghai	2012	1057	66.7	3125.8	6483	5.73	100.8
Qinghai	2013	1127	73.2	3502.8	7489	5.78	103.3
Qinghai	2014	1204	76.6	3111.6	7829	5.83	102.3
Qinghai	2015	1224	78.7	3156.1	8571	5.88	102.6
Qinghai	2016	1376	77.8	3036.7	8656	5.93	104.9
Qinghai	2017	1496	71.3	2597	9664	5.98	109
Ningxia	2010	1383	66.8	2250	7411	6.33	103.6
Ningxia	2011	1423	70.2	2398.2	7293	6.39	106.3
Ningxia	2012	1429	70.9	2329.6	7565	6.47	101.6
Ningxia	2013	1543	81.9	2622.8	8645	6.54	105.2
Ningxia	2014	1585	95.3	2776.8	9358	6.62	102.7
Ningxia	2015	1725	103.8	2890.52	9916	6.68	100.3
Ningxia	2016	1851	108.6	2799.6	10810	6.75	101.2
Ningxia	2017	2016	105.7	2350.6	11574	6.82	102.7
Xinjiang	2010	4631	67.4	1998	28590	21.85	102.6
Xinjiang	2011	4724	77	2141.2	29362	22.09	103.5
Xinjiang	2012	4805	81.5	2078.5	30186	22.33	104.1
Xinjiang	2013	5120	91	2115.8	31709	22.64	102.5
Xinjiang	2014	5338	97.6	2178.6	33109	22.98	101.8
Xinjiang	2015	5549	103.3	2262.5	34905	23.6	102.4
Xinjiang	2016	6016	102.5	2259.5	37242	23.98	101.7
Xinjiang	2017	5951	102	2070.4	38888	24.45	102.8
